# Supplementary material for: Extracellular phase separation mediates storage and release of thyroglobulin in the thyroid follicular lumen
Source: Commun Biol. 2025 Mar 21;8:466. doi: 10.1038/s42003-025-07909-z (PMC11928559; doi:10.1038/s42003-025-07909-z)
Supplement: Supplementary file 3 — Supplementary Data 1 [file 42003_2025_7909_MOESM3_ESM.xls]

## Sheet: Figure 1C
Thyroglobulin, μM	KCl, mM	Phase Separation
1.94304	95.6846	FALSE
1.98984	413.017	TRUE
8.31725	111.683	FALSE
7.01854	112.178	FALSE
7.64903	159.892	TRUE
6.5434	141.485	FALSE
2.35374	367.842	TRUE
1.36578	335.094	TRUE
5.48443	274.87	TRUE
4.904	311.693	TRUE
8.3427	230.809	TRUE
2.5003	166.699	FALSE
7.45154	160.831	FALSE
6.49298	131.381	FALSE
1.38906	338.071	TRUE
7.82217	181.181	TRUE
3.40723	151.35	FALSE
7.92895	128.2	FALSE
3.77211	318.144	TRUE
2.37224	399.412	TRUE
2.74372	130.364	FALSE
6.55471	251.81	TRUE
1.06503	368.429	FALSE
2.66466	250.733	TRUE
4.19015	362.493	TRUE
2.41839	330.732	TRUE
4.81044	202.956	TRUE
9.16431	161.285	TRUE
1.38863	169.502	FALSE
7.66364	147.056	TRUE
6.99059	220.339	TRUE
9.05121	96.6173	FALSE
7.36707	153.58	TRUE
1.60931	428.038	TRUE
2.22067	314.347	TRUE
6.35883	155.161	FALSE
3.35691	154.228	FALSE
4.04725	237.553	TRUE
4.17174	60.8584	FALSE
1.913	522.092	TRUE
6.41145	164.053	TRUE
5.76545	253.471	TRUE
2.53509	105.751	FALSE
6.04737	237.85	FALSE
1.96732	455.525	FALSE
6.90615	128.768	FALSE
7.03182	239.107	TRUE
3.20646	312.762	TRUE
2.72643	148.127	FALSE
2.8625	445.135	TRUE
0.834253	102.887	FALSE
6.7197	234.039	TRUE
1.05908	521.828	FALSE
6.53933	297.361	TRUE
1.33449	172.203	FALSE
2.00128	163.611	FALSE
2.43124	415.976	TRUE
1.86033	500.562	TRUE
2.85624	344.229	TRUE
1.29734	394.406	TRUE
8.25665	134.955	FALSE
1.07603	443.055	FALSE
4.1626	213.569	TRUE
5.14103	275.77	TRUE
1.33417	321.742	TRUE
1.41378	219.153	FALSE
4.4873	141.035	FALSE
6.38299	100.747	FALSE
3.43905	302.827	TRUE
10.1036	89.1809	FALSE
4.33945	191.398	TRUE
2.18074	95.5963	FALSE
0.976907	330.931	TRUE
1.34498	474.008	TRUE
1.57548	183.967	FALSE
5.74388	80.195	FALSE
3.98242	170.794	TRUE
4.66416	134.51	FALSE
3.52678	186.412	TRUE
9.01751	146.872	TRUE
4.78638	244.178	TRUE
5.4588	172.075	TRUE
4.3724	323.85	TRUE
2.11646	468.885	TRUE
4.82659	74.0133	FALSE
1.78256	419.609	FALSE
6.75291	243.92	TRUE
2.23947	90.8752	FALSE
1.05117	123.785	FALSE
1.50372	147.844	FALSE
1.70548	223.655	FALSE
6.59311	186.193	TRUE
0.920828	202.99	FALSE
1.72028	376.431	TRUE
3.22023	257.321	TRUE
2.09698	473.923	TRUE
3.48145	236.344	TRUE
2.01405	415.086	TRUE
6.52373	212.397	TRUE
3.01059	258.991	TRUE
4.47268	358.98	TRUE
2.58048	179.536	TRUE
2.22952	392.358	TRUE
4.07242	185.566	TRUE
4.89579	329.195	TRUE
2.64899	173.113	TRUE
2.08926	546.002	TRUE
5.39497	291.321	TRUE
3.00233	110.903	FALSE
8.69991	134.269	FALSE
2.44749	331.933	TRUE
3.85321	374.133	TRUE
6.80235	304.381	TRUE
4.88264	149.096	FALSE
4.87896	195.15	TRUE
2.3531	473.923	TRUE
1.05507	544.869	FALSE
10.4689	137.677	FALSE
1.52341	61.6961	FALSE
3.69683	310.587	TRUE
2.1978	219.576	FALSE
6.66934	128.357	TRUE
6.59942	117.473	FALSE
1.51291	260.188	FALSE
1.62767	507.259	TRUE
4.53108	167.217	TRUE
1.06114	434.282	FALSE
4.25087	133.138	FALSE
6.51758	116.005	FALSE
7.55228	126.772	FALSE
8.08679	68.8456	FALSE
4.82974	107.424	FALSE
7.39238	225.106	TRUE
6.54939	178.763	TRUE
6.30449	197.13	TRUE
2.67724	417.029	TRUE
3.36258	328.377	TRUE
2.69481	169.34	TRUE
2.8146	347.104	TRUE
1.74074	189.015	FALSE
3.60316	138.161	FALSE
1.68824	502.209	TRUE
1.89358	310.709	TRUE
1.41	496.769	TRUE
5.23834	295.207	TRUE
1.68304	502.917	TRUE
4.18531	88.7699	FALSE
3.22487	376.715	TRUE
7.1197	105.197	FALSE
-0.32	158.341	FALSE
2.71863	358.592	TRUE
3.23019	146.623	FALSE
2.64635	459.366	TRUE
1.38406	410.155	TRUE
1.09716	211.888	FALSE
1.41346	155.426	FALSE
8.60851	170.648	TRUE
3.85509	81.1026	FALSE
6.25153	161.588	FALSE
3.13072	318.456	TRUE
3.63247	228.68	TRUE
1.93224	227.814	FALSE
1.84027	385.223	TRUE
1.79589	485.956	TRUE
3.2387	197.179	TRUE
2.9847	426.312	TRUE
3.4566	277.921	TRUE
10.071	111.677	FALSE
1.08057	122.454	FALSE
2.40229	361.355	TRUE
6.84778	205.01	TRUE
1.20541	465.71	FALSE
7.16656	167.104	TRUE
1.29136	311.256	TRUE
1.30721	352.862	TRUE
6.50875	165.423	TRUE
1.35731	339.568	TRUE
5.84756	198.632	TRUE
2.65982	188.795	TRUE
1.58478	253.829	TRUE
7.10511	263.366	TRUE
3.45211	149.233	FALSE
2.04095	282.481	TRUE
3.67238	403.584	TRUE
6.33661	192.47	FALSE
3.17582	331.715	TRUE
7.75983	163.258	TRUE
2.91828	369.171	TRUE
4.47964	407.957	TRUE
3.44586	320.913	TRUE
2.84135	195.925	TRUE
4.53307	115.902	FALSE
4.75001	151.137	FALSE
4.15894	181.81	FALSE
1.5267	427.073	FALSE
1.06023	98.6501	FALSE
2.69369	258.875	TRUE
3.32404	309.78	TRUE
5.87198	84.7573	FALSE
1.79509	120.123	FALSE
4.30298	155.431	FALSE
3.37328	188.649	TRUE
4.84541	319.662	TRUE
2.60996	370.54	TRUE
3.49436	141.263	FALSE
2.97686	363.414	TRUE
3.52347	313.098	TRUE
1.57407	388.266	FALSE
4.33037	206.528	TRUE
2.20645	96.8273	FALSE
6.67879	236.444	TRUE
4.47642	224.313	TRUE
4.29427	393.422	TRUE
7.2446	82.3065	FALSE
5.84946	82.0445	FALSE
4.15443	326.51	TRUE
3.95378	389.81	TRUE
2.54666	355.523	TRUE
3.00316	267.247	TRUE
0.957277	497.567	FALSE
7.98292	187.664	TRUE
5.23198	154.343	FALSE
1.48073	138.66	FALSE
9.00318	73.9892	FALSE
1.14684	296.651	FALSE
1.63947	451.922	TRUE
6.05102	74.4078	FALSE
6.37075	218.516	TRUE
3.2085	343.287	TRUE
3.2025	136.462	FALSE
6.45699	223.168	TRUE
2.26672	434.902	TRUE
1.66843	430.78	TRUE
7.57338	180.319	TRUE
3.5836	115.592	FALSE
2.31175	115.732	FALSE
6.83889	226.405	TRUE
6.60965	77.0036	FALSE
1.13756	523.992	FALSE
6.65443	77.6613	FALSE
1.18308	149.706	FALSE
1.98294	179.279	FALSE
4.38096	98.6616	FALSE
2.13489	211.923	TRUE
4.76672	255.909	TRUE
3.26372	378.968	TRUE
3.89763	322.5	TRUE
3.46432	229.645	TRUE
3.00543	140.223	FALSE
8.07193	98.4057	FALSE
3.68309	231.799	TRUE
3.87776	362.011	TRUE
4.68657	71.9132	FALSE
1.43729	63.5097	FALSE
2.58535	204.203	TRUE
3.10953	449.32	TRUE
3.06455	384.974	TRUE
4.13404	232.786	TRUE
7.78739	176.648	TRUE
1.99769	412.88	TRUE
1.03556	227.264	FALSE
-0.375854	148.581	FALSE
8.32426	204.022	TRUE
3.06664	90.2846	FALSE
1.03997	263.331	FALSE
6.60331	219.543	TRUE
7.78833	166.329	TRUE
3.17667	404.07	TRUE
4.51814	244.831	TRUE
3.90152	369.498	TRUE
4.64961	280.757	TRUE
2.42008	475.17	TRUE
2.49427	74.8804	FALSE
3.95077	261.986	TRUE
1.35727	97.0419	FALSE
3.27912	387.943	TRUE
3.90441	238.842	TRUE
3.76058	329.549	TRUE
4.41789	152.923	TRUE
9.25449	126.288	FALSE
2.49127	264.715	TRUE
8.24201	88.7	FALSE
3.3714	401.895	TRUE
3.97213	235.595	TRUE
5.65317	190.283	TRUE
4.40861	125.225	FALSE
3.07951	59.6102	FALSE
3.15823	124.691	FALSE
2.48423	100.191	FALSE
3.75642	384.238	TRUE
3.15095	463.22	TRUE
7.67828	177.449	TRUE
1.62816	350.987	TRUE
5.11172	75.8305	FALSE
1.37461	170.364	FALSE
1.2241	59.0301	FALSE
5.43634	91.7384	FALSE
8.2686	184.76	TRUE
5.87695	233.521	TRUE
1.62175	302.75	TRUE
4.26989	384.336	TRUE
1.79613	137.976	FALSE
2.03671	237.964	TRUE
1.54508	50.8217	FALSE
6.48595	239.748	TRUE
1.58758	214.059	FALSE
4.30402	312.497	TRUE
6.76445	145.921	TRUE
1.34089	87.5012	FALSE
3.25877	299.374	TRUE
5.82091	266.394	TRUE
3.11275	184.733	TRUE
1.08168	516.968	FALSE
3.13133	358.138	TRUE
3.50007	108.867	FALSE
1.52816	501.723	TRUE
4.72868	213.726	TRUE
5.31874	127.743	FALSE
5.96957	145.879	FALSE
5.52281	269.893	TRUE
4.91077	185.364	TRUE
3.09139	214.995	TRUE
2.03023	91.5742	FALSE
2.47128	123.372	FALSE
4.74772	186.808	TRUE
1.89571	418.627	TRUE
5.72178	341.682	FALSE
7.20284	196.622	TRUE
3.1653	415.295	TRUE
1.6534	325.979	TRUE
3.41651	305.832	TRUE
6.61526	201.542	FALSE
4.19989	163.212	FALSE
4.87825	277.606	FALSE
6.18968	335.636	TRUE
4.78608	274.498	TRUE
3.74399	145.005	TRUE
4.2463	183.362	TRUE
6.46454	120.714	FALSE
6.38283	232.901	TRUE
6.56013	166.427	TRUE
2.89764	470.335	TRUE
2.86042	246.645	TRUE
7.10718	240.105	TRUE
6.82514	221.495	TRUE
7.58336	156.579	TRUE
4.76477	326.334	TRUE
4.51607	208.716	TRUE
2.64101	411.051	TRUE
1.91216	277.748	TRUE
1.28226	125.31	FALSE
1.45133	514.276	TRUE
1.13537	93.8794	FALSE
2.98786	308.29	TRUE
6.65588	84.3065	FALSE
4.54129	248.914	TRUE
4.79969	290.655	TRUE
7.67129	149.083	TRUE
9.29329	134.956	TRUE
3.27511	308.378	TRUE
1.42544	135.084	FALSE
3.0391	58.3434	FALSE
4.69587	283.721	TRUE
1.03703	512.504	TRUE
6.57358	317.306	TRUE
1.01767	354.83	TRUE
8.752	82.1087	FALSE
5.9594	192.597	TRUE
1.31324	515.387	FALSE
3.40302	361.017	TRUE
8.59381	127.387	FALSE
6.24283	119.349	FALSE
5.16216	310.522	TRUE
2.8476	83.9108	FALSE
1.29295	84.3462	FALSE
3.29223	306.51	TRUE
6.23919	171.784	TRUE
3.64181	192.141	FALSE
2.57193	63.7417	FALSE
3.55748	432.993	TRUE
2.88474	458.191	TRUE
6.20425	225.728	TRUE
4.13574	259.89	TRUE
1.79073	182.395	FALSE
0.999425	146.403	FALSE
1.41765	231.903	FALSE
4.6433	201.075	TRUE
2.45602	340.068	TRUE
2.89659	484.693	FALSE
1.02775	244.048	TRUE
1.36991	365.153	TRUE
1.39927	259.832	TRUE
4.14969	360.536	TRUE
7.95891	215.222	TRUE
5.53944	117.184	FALSE
1.69349	114.701	FALSE
4.35749	183.062	TRUE
1.86062	146.4	FALSE
6.59513	230.12	TRUE
3.00162	42.5339	FALSE
5.17889	334.692	TRUE
5.0664	316.566	TRUE
5.93212	225.088	TRUE
1.24422	344.128	TRUE
1.75417	316.916	TRUE
2.07405	226.451	TRUE
1.43989	494.304	FALSE
1.68746	326.803	TRUE
2.05116	432.309	TRUE
6.00812	300.1	TRUE
7.89518	205.244	TRUE
1.49855	463.722	TRUE
3.45891	398.996	TRUE
2.09603	444.134	TRUE
5.90744	303.072	TRUE
4.59871	208.411	TRUE
4.8979	289.829	TRUE
7.03294	171.744	FALSE
7.0312	75.59	FALSE
4.94708	125.111	FALSE
9.33821	128.854	FALSE
6.01674	236.823	TRUE
3.99889	225.411	TRUE
5.92645	266.841	TRUE
7.95717	199.108	TRUE
2.62241	157.864	FALSE
2.40312	357.501	TRUE
2.17812	22.5357	FALSE
1.1978	208.75	FALSE
4.77399	332.76	TRUE
6.06584	105.493	FALSE
1.86528	204.648	TRUE
1.4877	351.177	TRUE
3.30693	213.384	FALSE
6.44799	196.787	TRUE
7.42287	148.882	TRUE
4.9477	231.672	TRUE
5.65906	301.212	TRUE
1.56236	277.262	TRUE
3.62563	410.73	TRUE
6.12581	188.453	TRUE
6.83958	84.9452	FALSE
2.21101	93.0344	FALSE
1.93551	169.187	FALSE
2.97212	332.494	TRUE
5.20967	80.4608	FALSE
4.07813	115.569	FALSE
4.49342	278.557	TRUE
4.14932	262.707	TRUE
2.59425	450.73	TRUE
1.52343	259.374	TRUE
4.31863	121.699	FALSE
2.80368	365.517	TRUE
2.024	499.28	TRUE
3.90306	286.595	TRUE
1.75119	494.223	TRUE
4.159	142.079	FALSE
3.13637	57.9787	FALSE
2.58032	458.13	TRUE
6.34614	116.122	FALSE
2.09472	320.386	TRUE
2.76766	135.42	FALSE
1.73973	389.445	TRUE
5.17969	305.903	TRUE
3.73546	234.606	TRUE
8.37547	102.847	FALSE
3.06766	451.502	TRUE
1.03727	213.323	FALSE
3.33224	201.79	TRUE
5.71295	78.3073	FALSE
1.78059	204.613	TRUE
5.33811	165.301	FALSE
1.00555	367.294	TRUE
1.06849	259.32	FALSE
1.1306	284.14	FALSE
2.96674	182.357	FALSE
1.4276	264.879	FALSE
5.01991	349.833	TRUE
4.16541	186.768	TRUE
3.23516	125.551	FALSE
1.97986	318.092	TRUE
1.30672	526.28	TRUE
7.67397	214.476	TRUE
5.42018	319.347	TRUE
2.86084	479.756	TRUE
4.93579	113.364	FALSE
9.99684	76.5671	FALSE
3.04666	318.009	TRUE
6.42224	154.294	FALSE
1.89364	460.318	TRUE
7.30655	208.585	TRUE
3.00304	156.496	FALSE
1.80563	412.662	TRUE
5.00019	272.546	TRUE
1.51519	498.878	TRUE
3.47839	156.69	FALSE
8.3717	193.706	TRUE
5.30478	299.258	TRUE
1.96126	122.574	FALSE
2.55071	437.498	TRUE
3.31341	364.028	TRUE
1.25831	88.4932	FALSE
1.81518	75.51	FALSE
1.71017	525.707	TRUE
8.12898	214.77	TRUE
8.66202	128.493	FALSE
1.72411	259.29	TRUE
0.839329	210.091	FALSE
7.54413	232.281	TRUE
1.95701	211.087	FALSE
3.7863	314.646	TRUE
1.83402	497.184	TRUE
9.82496	100.929	FALSE
6.59688	114.376	FALSE
7.12635	206.257	TRUE
6.35328	70.0099	FALSE
4.05545	271.381	TRUE
3.33427	210.702	TRUE
1.69854	198.157	TRUE
1.24807	528.445	FALSE
10.4032	136.07	FALSE
5.93701	129.296	FALSE
4.7971	204.229	TRUE
7.13786	203.348	TRUE
3.40735	308.228	TRUE
6.27571	250.175	TRUE
3.82924	364.863	TRUE
2.41788	235.625	TRUE
4.59159	89.5188	FALSE
10.273	130.811	FALSE
1.17933	347.14	TRUE
7.17029	166.959	TRUE
4.16588	244.564	TRUE
5.59163	236.735	TRUE
3.25999	219.407	TRUE
3.6884	259.404	TRUE
6.77136	214.325	TRUE
7.75779	246.24	TRUE
3.3735	201.957	TRUE
1.42942	461.824	TRUE
6.13813	215.443	TRUE
7.97709	149.404	TRUE
6.91755	194.7	TRUE
7.35148	110.791	FALSE
1.14097	338.212	TRUE
1.27958	337.615	TRUE
2.92229	113.427	FALSE
5.78447	300.885	TRUE
5.85049	286.985	TRUE
1.71722	338.666	TRUE
3.36554	226.101	TRUE
5.53061	234.954	TRUE
2.76959	318.754	TRUE
3.15561	448.704	TRUE
1.16906	202.204	FALSE
4.65454	296.85	TRUE
2.71785	124.951	FALSE
7.46245	180.684	TRUE
5.04774	323.926	TRUE
4.83397	71.9753	FALSE
1.91184	290.791	TRUE
4.83389	186.445	TRUE
5.63199	76.4906	FALSE
0.899455	517.735	TRUE
1.21428	268.163	FALSE
1.74182	172.618	FALSE
1.83676	352.903	TRUE
8.07622	243.687	TRUE
7.90787	147.794	FALSE
8.03513	73.5191	FALSE
4.34633	145.343	FALSE
5.08049	126.505	FALSE
1.84849	525.019	TRUE
2.01024	84.8507	FALSE
3.8159	412.051	TRUE
2.46266	344.638	TRUE
2.51629	83.5344	FALSE
8.6361	221.06	TRUE
3.27448	218.986	TRUE
2.02643	283.334	TRUE
2.28953	110.163	FALSE
9.05532	86.5416	FALSE
6.70753	213.83	FALSE
4.98571	100.183	FALSE
1.81576	373.348	FALSE
3.52646	323.555	TRUE
1.5795	490.992	TRUE
7.06276	113.446	FALSE
2.07216	456.94	TRUE
6.63127	171.698	TRUE
4.0533	141.074	FALSE
4.12662	417.402	TRUE
1.83462	460.115	TRUE
1.74394	505.023	TRUE
2.61582	131.411	FALSE
3.89372	231.576	TRUE
3.33524	199.284	TRUE
2.93041	419.121	TRUE
4.74358	65.107	FALSE
7.44222	211.131	TRUE
2.59805	399.966	TRUE
2.90378	326.679	TRUE
4.52147	96.3093	FALSE
6.34309	227.679	TRUE
7.85829	201.846	TRUE
1.25509	338.281	TRUE
3.67414	109.695	FALSE
2.50966	340.878	TRUE
8.80354	125.683	FALSE
8.23516	159.862	TRUE
2.73839	470.16	TRUE
10.2011	97.8013	FALSE
1.94696	56.0317	FALSE
9.30809	141.694	FALSE
0.994143	314.085	TRUE
8.49349	200.359	TRUE
6.6843	199.642	TRUE
2.94072	150.279	FALSE
0.74669	304.57	FALSE
1.33232	214.453	FALSE
1.63641	264.114	FALSE
8.20939	167.567	TRUE
0.86988	200.489	FALSE
1.88576	534.775	TRUE
2.07082	462.593	TRUE
0.958001	198.81	FALSE
3.75376	333.683	TRUE
3.72379	267.263	TRUE
1.07941	84.8607	FALSE
4.94222	295.822	TRUE
5.62181	149.803	FALSE
4.64346	243.789	TRUE
3.45951	315.983	TRUE
1.09692	406.426	TRUE
10.3262	112.682	FALSE
1.64853	404.312	TRUE
5.48039	81.4463	FALSE
8.3486	110.894	FALSE
5.39306	230.203	TRUE
2.28703	416.191	TRUE
2.7672	420.012	TRUE
8.01973	166.025	TRUE
2.95947	91.8994	FALSE
4.14536	238.291	TRUE
1.98758	330.716	TRUE
1.50494	94.9123	FALSE
0.992546	111.981	FALSE
2.37491	297.719	TRUE
1.5344	525.773	TRUE
10.7087	90.2735	FALSE
1.35691	474.651	TRUE
3.31395	370.937	TRUE
-0.247241	223.771	FALSE
1.38399	403.526	FALSE
1.66103	392.372	TRUE
4.44481	322.754	TRUE
2.66507	390.17	TRUE
4.60449	110.018	FALSE
2.47473	190.56	TRUE
1.25545	400.646	FALSE
6.1266	126.187	FALSE
1.3378	95.5616	FALSE
5.53797	287.954	TRUE
4.90599	310.512	TRUE
1.73518	342.685	TRUE
6.32765	190.954	TRUE
4.11767	227.695	TRUE
5.04075	255.379	TRUE
6.15406	115.502	FALSE
5.54861	323.848	TRUE
4.10613	309.525	TRUE
2.36372	302.606	TRUE
7.10577	167.241	TRUE
3.53539	111.733	FALSE
2.94711	399.906	TRUE
1.6474	128.249	FALSE
1.46139	156.513	FALSE
4.27813	403.806	TRUE
4.34252	200.142	TRUE
1.85888	63.5587	FALSE
4.15567	366.597	TRUE
4.7539	324.475	FALSE
4.35199	342.083	TRUE
4.34265	323.032	TRUE
4.40223	119.264	FALSE
4.30971	282.088	TRUE
3.65742	231.136	TRUE
7.21013	160.988	TRUE
2.77329	228.381	FALSE
2.28987	448.26	TRUE
8.50876	77.5625	FALSE
2.26766	227.079	TRUE
2.77804	381.641	TRUE
1.77131	159.232	FALSE
3.17481	379.701	TRUE
3.3621	253.998	TRUE
9.37967	146.495	TRUE
8.64059	123.283	FALSE
1.73427	330.454	TRUE
2.34525	391.633	TRUE
5.79012	74.9107	FALSE
2.36418	359.154	TRUE
0.904542	223.482	FALSE
4.07471	156.679	FALSE
4.3244	256.047	TRUE
1.68147	397.998	FALSE
2.8354	163.739	TRUE
1.96743	373.35	TRUE
3.52769	417.508	TRUE
0.84116	106.421	FALSE
2.77968	170.348	TRUE
7.10327	159.961	TRUE
6.01068	241.82	TRUE
3.91912	312.077	TRUE
2.57392	247.848	TRUE
2.39363	107.331	FALSE
1.64445	112.987	FALSE
7.7293	100.543	FALSE
3.37215	119.288	FALSE
6.95666	254.904	FALSE
4.8214	142.478	TRUE
1.36153	377.586	FALSE
3.51349	390.554	TRUE
2.33563	137.153	FALSE
1.37056	471.974	TRUE
2.81429	340.763	TRUE
3.31989	391.204	TRUE
6.39546	65.5928	FALSE
2.13749	446.453	TRUE
1.02739	432.688	FALSE
5.55786	209.561	TRUE
3.20717	93.6241	FALSE
1.7986	144.849	FALSE
2.87773	488.291	TRUE
2.51171	170.488	FALSE
1.54695	101.67	FALSE
1.49524	420.675	TRUE
6.97371	90.0553	FALSE
5.94461	308.114	TRUE
5.54204	183.345	TRUE
2.04118	494.833	TRUE
4.22878	122.324	FALSE
4.01468	96.567	FALSE
1.72476	204.527	FALSE
3.36547	415.043	TRUE
2.41667	358.576	TRUE
8.45055	208.618	TRUE
3.90402	150.737	FALSE
6.79632	92.7855	FALSE
3.55461	212.745	TRUE
8.71088	123.29	FALSE
3.80288	213.876	TRUE
1.15892	163.903	FALSE
5.70391	132.671	FALSE
4.42957	399.935	TRUE
1.24292	250.318	TRUE
6.61725	252.401	TRUE
3.59463	423.141	TRUE
8.19764	107.531	FALSE
3.10564	211.227	TRUE
4.15088	94.0467	FALSE
1.62149	407.77	FALSE
6.92818	119.513	FALSE
5.53462	119.24	FALSE
4.93966	132.916	FALSE
1.84753	405.034	TRUE
5.95055	107.936	FALSE
7.04509	97.21	FALSE
8.53317	202.217	TRUE
5.91965	302.539	TRUE
2.08455	117.715	FALSE
1.13356	521.309	TRUE
1.00611	263.485	FALSE
5.13244	200.548	TRUE
3.27314	212.96	TRUE
7.89732	194.413	TRUE
8.55492	136.993	FALSE
4.0858	276.56	TRUE
1.94178	416.23	TRUE
2.52631	98.7988	FALSE
7.23843	244.534	TRUE
4.21192	275.518	TRUE
3.21467	287.859	TRUE
3.96719	186.692	TRUE
1.82095	72.079	FALSE
3.07503	111.04	FALSE
5.05345	67.1999	FALSE
2.76293	89.7303	FALSE
3.47193	61.2999	FALSE
8.90811	76.438	FALSE
5.87498	187.652	TRUE
9.27142	141.353	FALSE
1.25747	537.53	FALSE
4.00935	222.154	TRUE
7.09285	221.991	TRUE
4.88303	231.35	TRUE
2.24821	365.718	TRUE
6.31589	282.684	TRUE
6.75199	157.103	FALSE
3.70059	321.485	TRUE
2.60855	315.704	TRUE
0.74099	477.04	FALSE
3.15193	197.148	TRUE
7.36504	120.316	FALSE
7.86476	140.411	FALSE
3.77366	233.142	TRUE
4.19818	244.546	TRUE
4.96012	262.945	TRUE
10.5541	81.6349	FALSE
7.62626	144.011	FALSE
6.01825	260.549	TRUE
1.12776	404.836	TRUE
2.39982	473.326	TRUE
3.93167	386.271	TRUE
5.2549	248.654	TRUE
5.80503	165.563	TRUE
4.55168	301.308	TRUE
1.59445	111.192	FALSE
4.11434	326.318	TRUE
1.23443	321.68	TRUE
9.24515	92.7882	FALSE
2.708	322.939	TRUE
2.50554	47.7704	FALSE
3.2913	126.125	FALSE
1.30721	539.994	TRUE
4.14509	306.482	TRUE
3.28049	227.144	TRUE
4.2444	349.884	TRUE
3.39465	333.95	TRUE
6.3047	113.432	FALSE
9.91495	86.0714	FALSE
1.52212	300.496	TRUE
1.45418	515.083	TRUE
2.53519	115.399	FALSE
4.99005	72.0629	FALSE
1.16565	391.008	FALSE
1.77558	119.587	FALSE
0.785975	393.758	FALSE
3.07933	220.834	TRUE
4.71047	161.728	TRUE
6.72299	254.796	TRUE
2.42458	334.302	TRUE
1.92602	294.509	TRUE
7.701	98.9364	FALSE
3.69212	217.719	TRUE
2.87731	95.7413	FALSE
3.13931	223.123	TRUE
3.93215	392.478	TRUE
2.44176	63.2748	FALSE
6.00231	108.198	FALSE
1.02991	305.019	FALSE
4.10208	78.299	FALSE
4.5396	351.512	TRUE
5.37709	325.729	TRUE
9.22103	140.566	TRUE
2.94146	449.725	TRUE
2.83804	185.61	TRUE
3.43213	281.246	TRUE
3.54983	131.775	FALSE
3.30622	230.48	TRUE
3.69476	304.264	TRUE
2.39156	286.087	TRUE
5.17411	278.077	TRUE
4.9374	389.839	TRUE
4.26508	186.34	TRUE
7.81133	104.316	FALSE
3.39584	273.995	TRUE
4.69672	281.002	TRUE
1.56123	476.8	TRUE
8.86995	166.279	TRUE
7.14605	155.763	TRUE
4.02181	328.256	TRUE
3.38198	400.868	TRUE
3.85668	114.926	FALSE
6.92082	231.629	TRUE
5.44946	154.785	TRUE
2.25519	422	TRUE
2.64346	190.463	FALSE
4.78343	373.283	TRUE
2.54024	355.152	TRUE
1.94023	123.168	FALSE
2.1982	144.075	FALSE
2.92318	192.881	TRUE
2.13048	346.882	TRUE
1.19667	246.559	TRUE
3.24078	154.595	FALSE
2.48871	79.7586	FALSE
1.93131	97.2251	FALSE
6.89634	143.103	FALSE
1.96075	521.448	TRUE
1.63942	92.7097	FALSE
1.99674	81.3085	FALSE
2.92537	206.626	TRUE
1.42825	268.049	TRUE
3.47799	388.075	TRUE
3.85592	366.095	TRUE
5.43512	181.045	TRUE
1.41068	151.92	FALSE
2.12748	116.367	FALSE
3.07025	233.05	TRUE
8.28441	128.942	FALSE
2.36842	489.416	TRUE
1.90295	211.648	TRUE
2.58722	198.957	TRUE
1.49202	311.658	FALSE
1.4878	362.259	TRUE
1.54009	537.006	TRUE
3.95714	419.657	TRUE
3.19839	201.699	TRUE
4.10153	290.761	TRUE
5.56642	305.012	TRUE
7.4099	160.619	TRUE
5.62161	71.2829	FALSE
1.37153	184.839	FALSE
4.89504	132.576	FALSE
6.38455	202.993	TRUE
4.03663	212.183	FALSE
2.28537	100.473	FALSE
10.8841	76.8476	FALSE
8.07806	96.5723	FALSE
1.41802	404.656	FALSE
5.22279	319.863	TRUE
2.27416	427.817	TRUE
9.73305	176.889	TRUE
8.08311	162.889	FALSE
1.11486	333.556	TRUE
7.54939	192.279	TRUE
2.94641	385.826	TRUE
4.76856	142.674	FALSE
1.42051	106.775	FALSE
6.81218	267.761	TRUE
0.974095	89.0375	FALSE
4.65302	66.4262	FALSE
3.32285	61.3143	FALSE
5.42735	249.316	TRUE
-0.292742	216.978	FALSE
2.09144	132.073	FALSE
2.87724	337.73	TRUE
3.04168	191.696	TRUE
5.62929	109.611	FALSE
4.01242	328.894	TRUE
1.36897	91.4609	FALSE
3.31678	474.425	TRUE
0.795448	196.92	FALSE
2.4057	342.543	TRUE
2.79112	366.131	TRUE
2.94871	209.2	TRUE
6.77716	195.796	TRUE
6.93699	116.233	FALSE
6.94904	125.434	FALSE
2.13544	141.135	FALSE
6.96519	90.6272	FALSE
3.1947	397.755	TRUE
1.1505	229.086	FALSE
2.81424	81.476	FALSE
1.81263	131.707	FALSE
6.68	101.951	FALSE
7.11124	231.473	TRUE
3.00589	179.73	TRUE
5.13332	259.361	TRUE
6.95876	232.833	TRUE
3.65003	298.57	TRUE
2.8529	86.0846	FALSE
4.03173	326.797	TRUE
6.09618	230.311	TRUE
1.72841	77.7963	FALSE
1.96491	109.407	FALSE
0.959623	109.682	FALSE
6.2297	186.272	FALSE
1.21262	150.016	FALSE
2.5205	102.575	FALSE
1.87035	115.417	FALSE
2.59791	69.923	FALSE
2.01674	396.341	TRUE
1.57828	439.693	TRUE
7.60244	198.467	TRUE
3.56628	386.96	TRUE
1.79174	210.258	FALSE
1.11992	146.19	FALSE
7.88528	111.407	FALSE
3.05852	400.813	TRUE
5.91313	296.481	TRUE
5.12932	154.101	FALSE
7.28506	230.216	TRUE
1.14954	78.2502	FALSE
2.57672	330.737	TRUE
3.3875	389.763	TRUE
1.03428	205.767	FALSE
5.9371	88.2309	FALSE
4.31676	122.601	FALSE
4.66746	335.706	TRUE
7.23442	260.967	TRUE
4.10679	153.818	TRUE
1.45123	454.13	TRUE
1.0037	405.938	FALSE
4.13186	158.587	TRUE
3.27145	155.217	FALSE
2.46616	346.399	TRUE
7.56284	161.206	TRUE
5.45271	245.419	TRUE
2.49959	111.27	FALSE
6.9969	145.141	FALSE
2.44513	389.811	TRUE
1.8955	495.275	TRUE
5.35485	192.988	TRUE
6.62688	227.395	TRUE
5.88713	86.0186	FALSE
6.39352	145.659	TRUE
1.11249	350.527	FALSE
7.80345	113.175	FALSE
6.52475	151.624	TRUE
1.1585	312.015	TRUE
7.0649	140.826	TRUE
9.68395	138.544	FALSE
1.65361	201.443	TRUE
5.03463	271.737	FALSE
6.8616	114.451	FALSE
2.54774	140.938	FALSE
6.68237	238.304	TRUE
4.00549	57.6794	FALSE
1.48301	65.0472	FALSE
3.86241	309.722	TRUE
1.41401	183.334	FALSE
4.27719	343.746	TRUE
1.7175	472.088	FALSE
3.14091	423.7	FALSE
3.17812	56.8923	FALSE
3.68452	272.948	TRUE
4.00357	166.001	TRUE
1.55748	399.307	TRUE
2.18382	113.68	FALSE
8.76617	64.632	FALSE
6.71603	97.2471	FALSE
5.31286	297.126	TRUE
1.09557	422.128	TRUE
4.74087	268.104	TRUE
2.3754	408.837	TRUE
1.7955	406.025	TRUE
1.57158	499.33	TRUE
3.1323	280.833	TRUE
6.46071	222.343	TRUE
1.07959	193.097	FALSE
1.59484	139.299	FALSE
4.96442	71.7712	FALSE
2.98912	103.499	FALSE
1.98307	186.693	FALSE
7.27786	166.905	TRUE
6.58488	189.28	TRUE
3.08739	382.717	TRUE
4.25985	185.021	TRUE
2.67649	355.945	TRUE
1.12577	310.454	FALSE
3.00164	98.0213	FALSE
4.75786	147.899	FALSE
5.74125	91.5628	FALSE
3.98516	85.4647	FALSE
4.84279	80.4041	FALSE
3.91854	314.534	TRUE
5.63517	73.4572	FALSE
8.94457	90.0049	FALSE
5.08703	205.638	TRUE
3.96388	301.615	TRUE
3.26001	49.9006	FALSE
6.19978	113.594	FALSE
1.57152	444.68	TRUE
5.75773	258.514	TRUE
4.45392	425.865	TRUE
1.54185	88.9815	FALSE
4.50597	303.312	TRUE
2.8024	173.096	TRUE
4.0878	148.535	FALSE
4.08084	175.303	FALSE
5.12927	287.664	TRUE
5.90865	241.649	TRUE
1.00753	315.835	TRUE
9.31236	118.206	FALSE
1.569	69.614	FALSE
1.22795	356.305	TRUE
4.76441	352.534	TRUE
6.27183	225.801	TRUE
9.33996	98.2397	FALSE
2.76051	411.731	TRUE
3.31156	377.964	TRUE
5.12208	136.978	FALSE
4.10161	215.036	TRUE
1.8481	163.658	FALSE
1.72515	515.58	TRUE
4.87604	118.1	FALSE
3.05969	359.837	TRUE
3.15763	256.3	TRUE
6.71042	172.789	TRUE
8.12202	78.4247	FALSE
6.47181	77.254	FALSE
6.46236	201.109	TRUE
1.86917	406.147	FALSE
9.9781	141.54	FALSE
5.15433	145.042	FALSE
6.64733	142.641	FALSE
6.57271	247.301	FALSE
8.2777	176.1	TRUE
3.20049	430.778	TRUE
4.16761	153.938	FALSE
2.5012	308.015	TRUE
6.15422	229.673	TRUE
2.2473	151.254	FALSE
4.02889	78.4618	FALSE
1.90855	176.272	FALSE
2.49545	127.207	FALSE
1.52801	121.277	FALSE
1.70027	433.625	TRUE
2.71498	371.648	FALSE
2.56153	452.749	TRUE
6.55362	234.412	TRUE
3.76943	390.111	TRUE
5.74142	260.31	TRUE
4.82849	164.789	TRUE
6.10124	112.971	FALSE
7.56406	193.068	FALSE
2.67575	273.758	TRUE
7.47634	197.945	TRUE
4.00372	124.738	FALSE
2.61852	435.255	TRUE
2.08259	363.032	TRUE
3.61791	228.923	TRUE
4.51382	385.023	TRUE
1.10243	316.589	FALSE
4.37786	269.592	TRUE
2.08158	359.578	TRUE
6.52633	326.823	TRUE
2.75509	185.485	TRUE
3.6694	101.698	FALSE
1.46443	258.241	TRUE
2.72894	379.303	TRUE
3.41182	211.056	TRUE
1.93941	413.135	FALSE
1.09911	510.143	FALSE
2.9795	161.652	FALSE
4.21184	194.941	TRUE
8.04186	135.298	FALSE
3.77446	224.348	TRUE
8.70323	161.953	TRUE
7.07607	68.0313	FALSE
2.26582	393.386	TRUE
1.47993	303.005	FALSE
6.65427	112.81	FALSE
3.19838	273.408	TRUE
5.94209	248.481	TRUE
1.76862	446.107	FALSE
7.91142	180.38	TRUE
4.26236	300.032	TRUE
6.29588	317.568	TRUE
6.09915	204.017	TRUE
7.19893	200.633	TRUE
4.62871	107.173	FALSE
5.47534	368.023	TRUE
1.19005	378.03	FALSE
2.17281	130.483	FALSE
8.4568	117.973	FALSE
7.68309	158.83	TRUE
1.05122	202.804	FALSE
9.00442	141.744	FALSE
7.92055	91.8425	FALSE
2.48177	409.392	TRUE
1.32689	171.637	FALSE
2.00278	441.477	FALSE
2.53835	136.921	FALSE
2.30443	367.004	TRUE
4.63698	257.735	TRUE
4.53594	233.574	TRUE
0.805842	499.807	FALSE
2.99256	387.223	TRUE
2.43401	300.474	TRUE
2.89594	101.347	FALSE
1.56899	128.437	FALSE
6.685	158.82	TRUE
3.9586	239.725	TRUE
3.21064	379.64	FALSE
6.01303	147.99	FALSE
1.8572	499.086	FALSE
6.27187	209.306	TRUE
2.34811	109.964	FALSE
4.84172	123.723	FALSE
1.15885	509.825	FALSE
1.78252	406.367	FALSE
2.45315	491.059	TRUE
1.29287	74.6232	FALSE
1.40166	445.853	TRUE
8.57252	94.5861	FALSE
11.5451	88.9043	FALSE
6.01462	296.498	TRUE
2.55329	146.323	FALSE
2.48253	434.011	TRUE
1.91869	516.29	FALSE
2.99513	327.918	TRUE
3.74917	382.043	TRUE
5.65033	185.577	TRUE
1.08373	208.899	FALSE
5.00485	335.152	TRUE
3.92196	126.045	FALSE
3.69002	395.107	TRUE
3.25277	414.927	TRUE
4.54253	290.766	TRUE
7.49118	164.662	TRUE
3.41615	215.025	TRUE
4.04764	317.214	TRUE
3.07046	221.487	TRUE
2.05959	147.087	FALSE
3.00476	452.389	TRUE
4.203	297.71	TRUE
6.73638	269.187	TRUE
5.54471	88.1731	FALSE
4.97888	187.255	TRUE
2.00823	394.982	TRUE
8.80481	81.7745	FALSE
1.47022	226.524	FALSE
8.58303	206.716	TRUE
7.12005	144.375	FALSE
2.99627	352.021	TRUE
2.48803	447.132	TRUE
1.30094	225.115	FALSE
4.54423	299.045	TRUE
7.36969	99.4709	FALSE
6.13927	232.582	TRUE
8.34297	110.81	FALSE
3.85077	94.1418	FALSE
1.89939	301.613	TRUE
6.34217	63.4461	FALSE
1.43778	90.3137	FALSE
4.11809	174.013	TRUE
2.07384	407.849	TRUE
2.7732	93.3027	FALSE
6.04751	239.226	TRUE
5.44221	107.749	FALSE
4.08549	306.968	TRUE
4.59421	342.901	TRUE
3.43688	75.0479	FALSE
1.58575	474.583	TRUE
3.88792	317.142	TRUE
1.9994	334.421	TRUE
6.98893	225.221	TRUE
5.79486	152.292	TRUE
5.20875	103.621	FALSE
4.01653	173.633	TRUE
5.14432	28.6595	FALSE
2.70473	408.766	TRUE
1.18638	291.171	TRUE
1.57781	132.089	FALSE
3.43065	188.271	TRUE
3.16101	97.9059	FALSE
0.997915	124.468	FALSE
2.57511	116.755	FALSE
5.08518	326.329	TRUE
4.63282	59.2825	FALSE
3.07626	87.9232	FALSE
1.93498	226.123	TRUE
1.69662	529.952	TRUE
2.83055	461.299	TRUE
9.30556	113.963	FALSE
2.76403	488.182	TRUE
2.94674	173.59	FALSE
4.04368	254.11	TRUE
4.72758	362.123	TRUE
2.48802	343.638	TRUE
2.96067	126.324	FALSE
1.93796	500.458	TRUE
4.72681	238.367	TRUE
2.35421	329.541	TRUE
2.16206	118.816	FALSE
5.17684	107.873	FALSE
1.36777	206.24	TRUE
4.24041	224.279	TRUE
4.336	274.342	TRUE
5.06233	300.572	TRUE
8.53616	74.3	FALSE
1.90081	507.896	FALSE
2.60402	438.804	TRUE
4.16318	181.303	TRUE
3.24011	241.99	TRUE
8.57962	118.336	FALSE
6.28921	227.526	TRUE
9.17359	193.456	TRUE
8.39105	159.704	TRUE
1.58489	345.36	TRUE
1.61916	139.35	FALSE
3.454	215.087	TRUE
2.01566	368.076	TRUE
6.07309	181.296	TRUE
3.59266	209.195	TRUE
7.74597	206.944	TRUE
8.10539	159.849	TRUE
1.55773	463.845	TRUE
2.74958	463.771	TRUE
2.14882	201.579	FALSE
5.68039	153.078	FALSE
7.3577	253.791	TRUE
1.38012	106.159	FALSE
3.48808	189.06	TRUE
1.19794	410.131	FALSE
3.24114	219.608	TRUE
1.39888	378.294	TRUE
4.90155	139.46	FALSE
5.32826	238.717	TRUE
2.13773	264.218	TRUE
2.72384	83.4497	FALSE
7.10102	243.664	TRUE
7.30841	91.6488	FALSE
3.57238	395.458	TRUE
6.54057	280.392	TRUE
2.49709	380.171	TRUE
4.37955	94.929	FALSE
7.57455	204.429	TRUE
1.19549	216.104	FALSE
7.70897	82.3732	FALSE
3.2478	124.236	FALSE
5.16393	195.895	TRUE
6.25833	222.714	TRUE
8.71104	146.922	TRUE
6.60342	235.082	TRUE
8.18899	76.679	FALSE
1.13639	498.343	TRUE
2.6764	314.718	TRUE
5.48014	169.191	TRUE
3.75528	294.027	TRUE
8.60455	120.043	FALSE
7.72123	153.482	FALSE
4.02841	125.666	FALSE
9.90699	105.514	FALSE
2.90823	378.833	TRUE
8.63118	114.421	FALSE
4.61325	353.804	TRUE
8.0825	190.761	TRUE
1.61965	382.07	TRUE
6.38943	250.738	TRUE
8.60262	251.486	TRUE
7.10691	107.312	FALSE
3.44918	234.111	TRUE
6.45105	94.8567	FALSE
4.6534	115.781	FALSE
4.27156	231.477	TRUE
6.3548	308.799	TRUE
3.37629	57.472	FALSE
5.90265	216.561	TRUE
3.83162	349.645	TRUE
10.0651	102.405	FALSE
1.6169	53.0356	FALSE
2.33257	439.178	TRUE
6.62685	305.174	TRUE
3.15258	61.8188	FALSE
1.45384	338.817	TRUE
1.63334	228.178	FALSE
7.6818	194.723	TRUE
7.44434	192.886	TRUE
5.47518	121.736	FALSE
6.70944	167.574	TRUE
6.33548	120.921	FALSE
6.8338	126.093	FALSE
5.77685	86.5419	FALSE
8.38924	66.2494	FALSE
1.20505	275.636	FALSE
3.12118	368.534	TRUE
3.47673	372.149	TRUE
1.63975	65.4647	FALSE
1.96615	305.551	TRUE
6.96537	262.565	FALSE
6.89926	226.242	TRUE
2.43012	308.654	TRUE
3.18034	282.747	TRUE
6.88566	185.296	TRUE
5.1879	69.6613	FALSE
6.62469	124.36	FALSE
7.09296	97.9391	FALSE
1.94902	406.019	TRUE
3.63938	387.325	TRUE
3.14523	61.05	FALSE
3.50122	230.76	TRUE
3.8576	389.086	TRUE
3.39602	182.837	TRUE
4.22756	160.475	FALSE
5.50576	295.629	TRUE
4.2127	131.216	FALSE
1.85812	55.1614	FALSE
4.94507	396.716	TRUE
1.09561	335.449	TRUE
1.673	464.148	TRUE
1.07945	158.664	FALSE
4.04693	103.829	FALSE
4.35764	186.253	TRUE
9.05399	129.594	FALSE
4.76906	313.903	TRUE
3.23791	216.911	TRUE
6.63724	138.196	FALSE
3.47438	395.921	TRUE
8.38778	136.159	TRUE
3.35699	394.972	TRUE
7.55708	230.616	TRUE
8.08705	190.772	TRUE
1.42881	387.64	TRUE
6.82588	243.834	TRUE
6.64798	125.997	FALSE
3.86844	54.8771	FALSE
4.3653	101.305	FALSE
1.77679	222.718	TRUE
2.77248	483.834	TRUE
5.01098	263.181	TRUE
8.37322	113.614	FALSE
3.92372	267.27	TRUE
9.79969	103.206	FALSE
6.49352	162.296	TRUE
3.33403	215.576	TRUE
10.4729	85.8477	FALSE
4.00396	348.899	TRUE
1.79649	392.502	TRUE
5.59401	262.999	TRUE
8.09551	160.545	TRUE
4.28657	257.614	TRUE
6.55707	141.038	FALSE
2.37096	408.004	TRUE
4.7566	77.3124	FALSE
1.14002	293.73	TRUE
1.83639	137.279	FALSE
3.16972	118.536	FALSE
6.58367	163.434	TRUE
3.04334	430.77	TRUE
1.95431	264.919	TRUE
4.71807	259.57	TRUE
4.79793	320.907	TRUE
1.2538	202.98	FALSE
5.83343	234.382	FALSE
6.92768	267.668	TRUE
9.01739	92.8892	FALSE
10.143	119.921	FALSE
7.49261	119.449	FALSE
3.90207	378.61	TRUE
5.95803	149.517	FALSE
3.94359	390.264	TRUE
3.25865	132.83	FALSE
2.55057	146.922	FALSE
4.23127	112.485	FALSE
8.45327	145.792	FALSE
6.80416	124.291	FALSE
1.88287	248.451	TRUE
3.22054	422.372	TRUE
7.26873	81.7311	FALSE
4.20564	246.961	TRUE
2.44299	142.928	FALSE
3.48828	136.002	FALSE
5.99969	135.32	FALSE
1.78541	253.31	TRUE
1.03825	516.481	FALSE
3.58463	311.45	TRUE
1.5338	277.14	TRUE
6.55615	142.534	TRUE
9.3256	86.7448	FALSE
1.72211	502.497	TRUE
5.47419	336.492	TRUE
7.00566	266.78	TRUE
2.02708	135.936	FALSE
4.93689	163.157	FALSE
5.53702	242.595	TRUE
3.34044	73.0378	FALSE
2.38908	101.527	FALSE
2.57077	144.908	FALSE
4.4213	117.436	FALSE
6.50675	62.5665	FALSE
5.38649	229.397	TRUE
9.01525	155.038	TRUE
5.41441	133.436	FALSE
6.7767	203.951	TRUE
7.087	232.355	TRUE
10.3452	94.8193	FALSE
5.28883	186.557	TRUE
4.75063	351.067	TRUE
3.61086	278.821	TRUE
2.74383	467.215	TRUE
6.94589	197.827	TRUE
2.76203	240.171	TRUE
1.70665	196.261	TRUE
1.67203	331.937	FALSE
3.14839	105.187	FALSE
1.44494	352.124	TRUE
5.14861	314.423	TRUE
1.16798	488.64	TRUE
1.26997	525.607	FALSE
4.94004	138.256	FALSE
2.49875	439.501	TRUE
3.51042	326.05	TRUE
4.43875	331.136	TRUE
9.92115	131.994	FALSE
1.32212	151.428	FALSE
2.33356	502.412	TRUE
5.0319	74.9167	FALSE
6.8962	154.972	FALSE
9.30014	89.2532	FALSE
0.0030587	198.196	FALSE
2.18785	146.605	FALSE
6.52	235.603	TRUE
2.68954	243.515	TRUE
6.46922	274.185	TRUE
3.08121	348.3	TRUE
3.19169	450.57	TRUE
-0.067959	175.734	FALSE
4.29005	317.872	TRUE
4.80758	313.236	TRUE
3.42553	123.834	FALSE
7.2744	248.355	TRUE
2.32219	438.242	TRUE
1.6378	180.22	FALSE
7.8607	190.44	TRUE
1.33764	181.577	FALSE
4.2618	253.398	TRUE
9.6991	105.006	FALSE
1.7717	498.911	TRUE
4.74215	266.947	TRUE
2.57327	378.092	TRUE
8.83801	181.369	TRUE
0.951589	322.361	FALSE
1.68689	175.902	FALSE
7.20127	155.552	TRUE
5.77524	202.181	TRUE
5.00789	254.674	TRUE
0.66902	491.054	FALSE
4.29834	305.816	TRUE
1.74967	277.367	TRUE
5.59247	348.296	TRUE
2.41612	101.084	FALSE
4.42268	137.286	FALSE
1.26084	148.296	FALSE
1.5808	204.965	FALSE
3.08971	70.3529	FALSE
4.23657	249.535	TRUE
9.11776	116.188	FALSE
3.27637	383.492	TRUE
2.44651	392.862	TRUE
1.68603	523.763	TRUE
6.66478	290.706	TRUE
2.18811	215.268	TRUE
4.70572	111.104	FALSE
1.21507	513.58	TRUE
9.61311	181.083	TRUE
2.42844	316.266	TRUE
1.66903	349.224	TRUE
4.20867	184.267	TRUE
1.73166	383.839	TRUE
2.06375	312.648	TRUE
7.82847	175.856	TRUE
3.08947	260.076	TRUE
4.52214	158.281	FALSE
1.71947	448.938	TRUE
2.51967	117.947	FALSE
2.70444	350.604	TRUE
4.92829	282.371	TRUE
4.46888	241.405	TRUE
6.52467	162.446	TRUE
2.07792	358.384	TRUE
5.52431	298.734	FALSE
0.12811	-8.35051	FALSE
3.31035	176.786	TRUE
4.76218	326.687	TRUE
4.27615	348.597	TRUE
3.59585	121.393	FALSE
4.17023	104.07	FALSE
4.32792	182.724	TRUE
1.99615	297.35	TRUE
6.53937	90.3098	FALSE
2.92464	350.591	TRUE
2.90192	130.075	FALSE
10.7549	94.3895	FALSE
3.75463	339.655	TRUE
1.08078	96.6105	FALSE
1.20638	221.474	FALSE
5.30338	248.411	FALSE
8.53605	75.2382	FALSE
3.59722	400.296	TRUE
6.65127	271.851	TRUE
8.88516	140.802	FALSE
3.43184	246.546	TRUE
4.30498	328.567	TRUE
1.64078	225.706	FALSE
1.59629	507.82	FALSE
2.01826	232.739	TRUE
1.10755	489.368	FALSE
1.37821	283.244	TRUE
3.55386	85.9703	FALSE
3.35963	436.324	TRUE
4.05063	309.177	TRUE
7.62046	186.72	FALSE
1.77583	491.062	TRUE
1.94391	425.917	TRUE
3.16185	225.828	TRUE
7.30189	223.999	TRUE
1.27878	411.081	TRUE
3.5546	226.603	TRUE
5.69104	164.194	TRUE
1.22715	357.783	TRUE
3.90243	219.806	TRUE
1.27136	125.218	FALSE
1.33808	407.381	TRUE
4.66174	169.251	FALSE
4.13275	64.8007	FALSE
2.35066	427.99	TRUE
2.48343	112.792	FALSE
2.16133	322.386	TRUE
6.01478	193.137	TRUE
2.86122	112.283	FALSE
7.48117	179.668	TRUE
1.73522	210.509	FALSE
5.33492	241.725	TRUE
2.56082	443.252	TRUE
4.93522	91.1343	FALSE
3.28928	280.524	TRUE
6.01619	150.483	TRUE
3.25732	197.918	TRUE
1.38333	180.85	FALSE
8.90312	205.601	TRUE
1.32315	501.385	TRUE
0.887691	353.435	FALSE
1.09619	135.326	FALSE
1.0313	452.454	TRUE
4.24079	60.6141	FALSE
1.71179	285.028	TRUE
1.87676	227.683	FALSE
2.20497	519.411	FALSE
8.64135	168.785	TRUE
4.14828	108.504	FALSE
2.18899	479.576	TRUE
6.89801	112.46	FALSE
2.17637	435.673	TRUE
1.4267	133.124	FALSE
2.70247	257.334	TRUE
1.07379	546.484	TRUE
1.07694	376.381	TRUE
1.92117	112.31	FALSE
-0.266139	208.779	FALSE
3.48856	72.0507	FALSE
2.54499	345.89	TRUE
4.17693	229.655	TRUE
5.74597	240.672	TRUE
4.09254	77.4525	FALSE
4.4331	137.796	FALSE
4.17122	79.6877	FALSE
3.75477	94.3265	FALSE
2.59929	394.018	TRUE
9.79839	136.879	TRUE
8.5914	127.797	FALSE
7.41728	166.131	TRUE
2.48182	148.292	FALSE
8.74428	155.453	FALSE
3.99178	329.224	TRUE
3.47183	141.014	FALSE
5.64464	254.548	TRUE
1.0896	497.37	FALSE
3.55109	384.225	TRUE
4.13343	322.443	TRUE
3.24125	185.465	TRUE
3.60982	140.61	FALSE
5.53564	215.545	TRUE
6.25357	83.7489	FALSE
2.64338	334.118	TRUE
3.03762	62.1192	FALSE
2.26345	494.464	TRUE
6.7039	125.598	FALSE
6.39324	237.49	TRUE
2.59781	184.464	TRUE
8.2509	125.52	FALSE
3.11119	276.582	TRUE
4.52986	355.729	TRUE
2.78292	472.517	TRUE
3.75271	412.047	TRUE
7.30244	151.055	FALSE
5.11161	160.482	FALSE
4.49607	278.339	TRUE
9.14211	162.105	TRUE
6.92945	287.366	TRUE
5.16791	77.8301	FALSE
2.60668	456.262	TRUE
2.02549	527.397	FALSE
3.23771	363.48	TRUE
7.85053	97.1641	FALSE
2.95527	390.93	TRUE
0.85675	539.107	FALSE
6.13671	132.031	FALSE
1.06196	302.426	TRUE
3.02069	337.227	TRUE
3.46874	285.246	TRUE
3.28227	248.441	TRUE
7.3552	225.211	TRUE
4.78296	326.671	TRUE
1.40404	248.636	TRUE
4.82158	188.738	TRUE
1.84088	425.064	TRUE
9.16266	85.5184	FALSE
3.27485	67.825	FALSE
7.49959	211.54	TRUE
1.39164	527.124	TRUE
7.45669	127.513	FALSE
8.91558	124.75	FALSE
2.90387	102.005	FALSE
4.00078	280.144	TRUE
7.69739	230.858	TRUE
2.83372	468.043	FALSE
1.81364	469.916	TRUE
2.36924	238.754	TRUE
8.8605	129.532	FALSE
4.55464	188.904	TRUE
6.51351	219.313	TRUE
1.26114	388.627	FALSE
2.21995	138.528	FALSE
1.61733	137.989	FALSE
4.65216	235.484	TRUE
0.915023	302.289	FALSE
1.67133	323.372	TRUE
2.87815	97.3227	FALSE
9.96519	79.0264	FALSE
5.10499	159.979	FALSE
1.91244	279.807	TRUE
6.69703	147.393	FALSE
1.47893	213.312	FALSE
1.30828	270.61	FALSE
5.02186	100.508	FALSE
7.57906	204.17	TRUE
5.73705	134.339	FALSE
2.17976	175.223	FALSE
2.8547	379.239	TRUE
2.43841	404.776	TRUE
3.31491	422.075	TRUE
2.15395	396.862	TRUE
5.52906	79.7749	FALSE
5.15605	311.102	TRUE
7.76039	203.549	TRUE
1.08802	356.188	TRUE
1.56676	447.636	TRUE
3.83786	344.025	TRUE
3.33003	364.632	TRUE
2.94153	462.112	TRUE
1.93233	519.091	TRUE
2.4825	179.888	TRUE
2.03538	92.4332	FALSE
3.78944	269.445	TRUE
1.31266	228.544	FALSE
2.42498	237.126	TRUE
6.84877	69.0593	FALSE
1.8092	479.24	TRUE
2.83239	287.558	TRUE
1.83042	398.375	TRUE
2.91966	307.883	TRUE
4.30391	145.919	TRUE
4.09992	374.982	TRUE
8.96288	159.384	TRUE
4.16244	174.402	TRUE
7.10511	155.119	TRUE
3.44068	378.531	TRUE
1.01392	119.283	FALSE
4.42726	193.591	TRUE
3.86818	87.9369	FALSE
7.20715	214.49	TRUE
3.64826	392.588	TRUE
4.94457	191.192	TRUE
4.06418	154.955	TRUE
2.73046	108.119	FALSE
3.28204	122.665	FALSE
8.54049	176.042	TRUE
2.06739	68.3644	FALSE
2.81484	458.38	TRUE
1.50305	215.725	FALSE
3.0207	238.296	TRUE
6.44754	117.947	FALSE
7.36913	224.183	TRUE
3.307	211.957	TRUE
2.40677	419.73	TRUE
5.21058	293.508	TRUE
1.53228	472.611	TRUE
6.93737	234.139	TRUE
8.09221	195.401	TRUE
4.22997	183.543	TRUE
1.05984	84.0179	FALSE
6.69706	106.258	FALSE
0.965668	485.719	FALSE
5.74616	115.88	FALSE
6.29282	104.266	FALSE
1.82381	219.967	FALSE
1.43264	121.974	FALSE
5.92748	247.619	TRUE
5.20778	235.848	TRUE
6.74875	171.569	TRUE
3.30744	123.848	FALSE
1.78361	518.569	TRUE
3.68258	300.383	TRUE
3.79843	88.6937	FALSE
4.3504	301.522	TRUE
1.89856	193.953	FALSE
1.7661	429.625	TRUE
3.54803	294.35	TRUE
3.40959	300.185	TRUE
1.10243	286.097	TRUE
3.46205	86.3525	FALSE
9.09536	132.757	FALSE
5.50085	127.207	FALSE
6.05527	262.559	TRUE
8.31884	127.159	FALSE
3.30842	198.032	FALSE
6.94017	124.361	FALSE
6.53956	201.846	TRUE
4.54433	69.3375	FALSE
5.76201	233.15	TRUE
1.57647	308.867	FALSE
7.38815	103.436	FALSE
1.61772	551.044	TRUE
1.04015	401.499	TRUE
2.12437	431.249	TRUE
6.29845	217.842	FALSE
1.32623	224.197	FALSE
1.90712	352.54	TRUE
2.87391	275.376	TRUE
6.90854	267.406	TRUE
7.79028	115.736	FALSE
4.29295	235.575	TRUE
1.20868	296.465	TRUE
1.69712	535.522	TRUE
2.5807	164.074	FALSE
2.06079	483.485	TRUE
3.1316	253.942	TRUE
4.08286	245.617	TRUE
1.27917	523.507	TRUE
4.19799	255.815	TRUE
3.78807	329.528	TRUE
2.95629	107.421	FALSE
2.64492	166.185	FALSE
3.24278	192.37	TRUE
3.45836	475.376	FALSE
2.72393	129.677	FALSE
3.71473	77.4494	FALSE
2.043	399.635	TRUE
1.6881	436.931	TRUE
6.1384	114.609	FALSE
9.67009	84.4216	FALSE
1.94435	463.962	TRUE
11.3038	97.211	FALSE
1.90524	502.962	TRUE
9.77174	147.921	TRUE
-0.363266	207.897	FALSE
2.40031	217.964	TRUE
5.20259	160.038	FALSE
10.2866	89.4284	FALSE
1.19798	538.894	FALSE
4.4103	98.1287	FALSE
3.4392	214.66	TRUE
3.03223	425.346	TRUE
6.94446	72.8539	FALSE
3.15218	186.146	TRUE
8.69707	109.475	FALSE
-0.335378	211.545	FALSE
1.04636	508.805	FALSE
7.6571	198.48	TRUE
1.13703	188.537	FALSE
1.38791	345.408	TRUE
1.21385	338.64	TRUE
6.92557	108.432	FALSE
2.3321	326.811	TRUE
3.38264	278.236	TRUE
4.41975	90.9684	FALSE
2.84207	322.806	TRUE
3.54095	141.863	FALSE
5.46801	230.162	TRUE
1.86267	491.729	TRUE
2.88775	174.406	FALSE
5.39855	235.761	TRUE
1.39861	102.694	FALSE
4.4958	311.268	TRUE
1.95734	433.108	TRUE
2.02413	424.06	TRUE
3.38626	354.74	TRUE
4.73275	200.219	TRUE
5.71131	99.0524	FALSE
2.58713	476.963	FALSE
3.05835	141.316	FALSE
2.90267	117.19	FALSE
5.1049	229.679	TRUE
6.30378	111.13	FALSE
2.04629	84.4225	FALSE
1.27325	396.62	TRUE
3.92411	319.549	TRUE
3.5766	303.643	TRUE
5.6623	186.153	TRUE
7.37721	120.858	FALSE
1.92949	308.188	TRUE
8.0231	90.9613	FALSE
6.90144	103.291	FALSE
4.89745	266.174	TRUE
3.43679	438.095	TRUE
5.70044	230.195	TRUE
0.989593	518.147	FALSE
1.78272	478.824	TRUE
4.86598	286.784	TRUE
2.09104	168.365	TRUE
2.61878	355.964	TRUE
6.58673	210.451	TRUE
0.9034	505.173	FALSE
6.63452	264.37	TRUE
4.25181	175.212	FALSE
1.02819	204.416	FALSE
3.18536	114.856	FALSE
2.17298	136.821	FALSE
2.39872	492.583	TRUE
2.8246	303.585	TRUE
2.51853	288.986	TRUE
4.48699	386.474	TRUE
3.55221	294.998	TRUE
7.12731	274.913	TRUE
6.54094	116.736	FALSE
9.47725	86.6129	FALSE
3.05712	347.625	TRUE
2.98456	102.885	FALSE
4.51668	250.629	TRUE
6.33984	193.783	TRUE
4.82827	136.951	TRUE
2.91419	369.525	TRUE
9.70013	133.972	TRUE
3.18138	250.561	TRUE
6.39258	113.146	FALSE
3.11513	64.784	FALSE
0.921078	291.733	FALSE
5.76442	219.553	TRUE
1.06019	80.4048	FALSE
1.84563	77.6104	FALSE
3.12136	289.152	TRUE
3.56806	279.225	TRUE
3.87601	331.031	TRUE
3.15735	60.9402	FALSE
1.37641	168.778	FALSE
2.00461	458.48	TRUE
3.31815	270.256	TRUE
4.80872	184.304	TRUE
9.54564	158.768	TRUE
4.61428	172.348	TRUE
1.56361	107.633	TRUE
1.85175	532.446	TRUE
4.77487	315.966	TRUE
7.17403	73.6818	FALSE
-0.346988	208.402	FALSE
4.84777	219.559	TRUE
2.73624	480.105	TRUE
7.25404	276.468	TRUE
2.25191	229.383	TRUE
3.90895	145.668	FALSE
1.62518	446.32	TRUE
0.819494	520.179	FALSE
2.86584	440.844	TRUE
5.06671	250.544	TRUE
6.84651	65.9383	FALSE
5.68058	288.143	TRUE
3.39738	426.803	TRUE
2.178	151.812	FALSE
1.64318	486.252	TRUE
3.62897	248.658	TRUE
2.05631	304.065	TRUE
5.49577	72.9967	FALSE
4.88639	317.628	TRUE
2.61534	231.242	TRUE
1.51315	270.769	TRUE
7.28486	119.622	FALSE
6.96205	107.432	FALSE
8.61918	127.382	FALSE
4.19144	193.484	TRUE
1.75854	422.978	TRUE
1.35674	377.14	TRUE
4.58471	163.366	TRUE
1.54632	164.027	FALSE
3.96064	392.199	TRUE
2.08531	310.674	TRUE
4.74233	399.158	TRUE
3.38855	422.699	TRUE
4.21863	186.17	TRUE
8.95314	95.9334	FALSE
7.68944	194.443	TRUE
1.46529	171.576	FALSE
2.60736	400.257	TRUE
6.54083	108.559	FALSE
4.07098	98.3174	FALSE
3.29183	429.616	TRUE
3.47899	96.6116	FALSE
6.15487	130.486	FALSE
2.11263	226.853	TRUE
3.39912	78.7278	FALSE
4.20406	247.108	TRUE
1.41202	177.906	FALSE
3.75049	314.62	TRUE
1.71303	176.419	FALSE
3.26912	143.65	FALSE
5.92205	291.644	FALSE
2.50115	282.818	TRUE
7.77991	112.655	FALSE
1.40016	445.788	TRUE
1.15735	257.209	FALSE
1.11993	54.5646	FALSE
6.20329	233.254	TRUE
3.89016	240.995	TRUE
1.46821	257.753	TRUE
7.98913	172.938	TRUE
8.05772	191.659	TRUE
[truncated: 10,234 more rows]

## Sheet: Figure 2B
Roundness (5 μM)	Roundness (10 μM)	Roundness (15 μM)
0.947	0.971	1
0.468	0.894	0.98
0.863	0.96	0.884
0.998	0.999	0.883
0.845	0.943	0.486
0.477	0.918	0.929
0.917	0.967	0.934
0.809	0.93	0.985
0.887	0.967	0.931
0.809	0.954	0.962
0.896	0.968	0.962
0.827	0.968	0.965
0.863	0.561	0.868
0.895	0.806	0.656
	0.933	0.95
	0.958	0.988
	0.953	0.969
	0.979	0.74
	0.948	0.952
	0.921	0.725
	0.854	0.954
	0.914	0.929
	0.845	0.884
	0.97	0.918
	0.981	0.913
	0.787	0.979
	0.867	0.877
	0.538	0.921
	0.936	0.953
	0.992	0.934
	0.959	0.897
		1
		0.898
		0.796
		0.89
		0.872
		0.974
		0.91
		0.951
		0.948
		0.875
		0.965
		0.884
		0.923
		0.462
		0.891
		0.965
		0.989
		0.872
		0.95
		0.973
		0.96
		0.986
		0.977
		0.919
		0.909
		0.949
		0.945
		0.976
		0.947

## Sheet: Figure 2D
Recovery time (s)	Fluorescence recovery										Plateau followed by one phase association
0	0	0	0	0	0	0	0				Best-fit values
2.59	0.19	0.1	0.13	0.12	0.13	0.27	0.17				X0	= 0.000
5.18	0.29	0.17	0.18	0.22	0.25	0.3	0.23				Y0	0.02681
7.77	0.37	0.21	0.27	0.3	0.3	0.33	0.26				Plateau	0.6014
10.36	0.45	0.26	0.3	0.34	0.34	0.42	0.39				K	0.0816
12.95	0.49	0.29	0.34	0.39	0.39	0.56	0.44				Tau	12.26
14.25	0.49	0.32	0.39	0.4	0.39	0.53	0.61				Half Life	8.495
16.84	0.52	0.35	0.42	0.44	0.46	0.59	0.55				Span	0.5746
19.43	0.48	0.38	0.42	0.46	0.47	0.62	0.45				95% CI (profile likelihood)
22.02	0.56	0.39	0.45	0.47	0.56	0.54	0.56				Y0	-0.02340 to 0.07562
24.62	0.6	0.42	0.48	0.51	0.51	0.51	0.45				Plateau	0.5843 to 0.6200
27.21	0.55	0.43	0.49	0.52	0.55	0.47	0.63				K	0.06827 to 0.09689
29.8	0.61	0.44	0.49	0.52	0.54	0.53	0.5				Tau	10.32 to 14.65
32.39	0.58	0.46	0.51	0.51	0.61	0.53	0.6				Half Life	7.154 to 10.15
34.98	0.61	0.46	0.54	0.53	0.62	0.56	0.68				Goodness of Fit
37.57	0.65	0.48	0.53	0.54	0.61	0.53	0.72				Degrees of Freedom	221
40.16	0.6	0.51	0.51	0.53	0.65	0.58	0.62				R squared	0.7519
42.76	0.65	0.53	0.53	0.55	0.67	0.55	0.61				Sum of Squares	1.557
45.35	0.61	0.53	0.53	0.56	0.68	0.5	0.54				Sy.x	0.08394
47.94	0.66	0.5	0.54	0.54	0.69	0.56	0.75				Constraints
50.53	0.72	0.53	0.56	0.54	0.71	0.49	0.63				X0	X0 = 0
53.12	0.61	0.52	0.58	0.54	0.82	0.48	0.73				K	K > 0
55.71	0.65	0.52	0.55	0.55	0.75	0.44	0.68
58.3	0.67	0.5	0.57	0.55	0.75	0.47	0.66				Number of points
60.9	0.69	0.51	0.56	0.56	0.81	0.41	0.63				# of X values	224
63.49	0.71	0.51	0.54	0.53	0.77	0.49	0.65				# Y values analyzed	224
66.08	0.73	0.52	0.56	0.53	0.81	0.51	0.74
68.67	0.73	0.5	0.53	0.55	0.77	0.54	0.68
71.26	0.68	0.53	0.56	0.55	0.72	0.52	0.6
73.85	0.69	0.52	0.55	0.53	0.76	0.39	0.71
76.44	0.6	0.5	0.53	0.53	0.78	0.48	0.71
79.04	0.74	0.53	0.56	0.53	0.81	0.44	0.74

## Sheet: Figure 2E
Recovery time (s)	Fluorescence recovery							Plateau followed by one phase association
0	0	0	0	0				Best-fit values
1.3	0.013	0.007	0.013	-0.012				X0	= 0.000
2.59	0.014	0.009	0.023	0.002				Y0	0.003322
3.89	0.011	0.013	0.036	0.005				Plateau	0.04766
5.18	0.023	0.016	0.016	-0.003				K	0.05028
6.48	0.027	0.015	0.021	-0.001				Tau	19.89
7.77	0.027	0.02	0.021	0.005				Half Life	13.78
9.07	0.028	0.021	0.024	0.001				Span	0.04434
10.37	0.032	0.02	0.023	0.006				95% CI (profile likelihood)
11.66	0.027	0.022	0.033	-0.005				Y0	-0.004754 to 0.01065
12.96	0.037	0.033	0.019	0.001				Plateau	0.03713 to 0.1770
14.25	0.033	0.031	0.04	0.012				K	0.006445 to 0.1020
15.55	0.038	0.039	0.03	0.006				Tau	9.802 to 155.2
16.84	0.041	0.033	0.045	-0.003				Half Life	6.794 to 107.6
18.14	0.04	0.032	0.046	-0.004				Goodness of Fit
19.44	0.042	0.032	0.041	0.006				Degrees of Freedom	117
20.73	0.045	0.035	0.032	0.004				R squared	0.4312
22.03	0.051	0.033	0.035	0.023				Sum of Squares	0.01917
23.32	0.052	0.038	0.027	0.017				Sy.x	0.0128
24.62	0.049	0.037	0.042	0.019				Constraints
25.91	0.05	0.038	0.032	0.025				X0	X0 = 0
27.21	0.046	0.04	0.034	0.021				K	K > 0
28.51	0.047	0.041	0.043	0.02
29.8	0.055	0.045	0.038	0.02				Number of points
31.1	0.054	0.049	0.039	0.023				# of X values	120
32.39	0.052	0.044	0.044	0.008				# Y values analyzed	120
33.69	0.052	0.044	0.047	0.024
34.98	0.052	0.036	0.045	0.014
36.28	0.052	0.043	0.042	0.014
37.58	0.059	0.05	0.043	0.019

## Sheet: Supplementary Figure 2
Recovery time (s)	Fluorescence recovery (Center)					Fluorescence recovery (Interface)								Plateau followed by one phase association	Center	Interface
0	0	0	0	0	0	0	0	0	0	0				Best-fit values
1.29	0	0.02	0.04	0.02	0.01	0	0.02	0.03	0	0.01				X0	= 0.000	= 0.000
2.59	0.02	0.03	0.05	0.04	0.03	0.01	0.03	0.04	0.01	0.04				Y0	0.01985	0.01065
3.88	0.02	0.03	0.07	0.06	0.04	0	0.04	0.05	0.02	0.06				Plateau	0.2862	0.1899
5.17	0.03	0.04	0.08	0.07	0.04	0.04	0.03	0.06	0.03	0.06				K	0.027	0.03395
6.47	0.04	0.07	0.08	0.09	0.06	0.02	0.06	0.07	0.04	0.06				Tau	37.03	29.46
7.76	0.06	0.06	0.1	0.11	0.07	0.04	0.05	0.08	0.04	0.06				Half Life	25.67	20.42
9.05	0.06	0.06	0.11	0.11	0.08	0.03	0.08	0.07	0.05	0.07				Span	0.2664	0.1793
10.35	0.06	0.06	0.11	0.13	0.07	0.05	0.08	0.09	0.05	0.08				95% CI (profile likelihood)
11.64	0.07	0.08	0.13	0.13	0.08	0.04	0.08	0.08	0.06	0.07				Y0	0.002982 to 0.03612	-0.001308 to 0.02221
12.93	0.08	0.1	0.12	0.14	0.09	0.05	0.09	0.09	0.07	0.09				Plateau	0.2694 to 0.3096	0.1817 to 0.2004
14.23	0.07	0.1	0.12	0.16	0.09	0.05	0.08	0.1	0.07	0.08				K	0.02134 to 0.03304	0.02798 to 0.04037
15.52	0.09	0.11	0.13	0.16	0.1	0.06	0.09	0.11	0.07	0.1				Tau	30.27 to 46.86	24.77 to 35.74
16.81	0.1	0.1	0.13	0.17	0.09	0.08	0.1	0.1	0.08	0.1				Half Life	20.98 to 32.48	17.17 to 24.78
18.11	0.09	0.11	0.16	0.18	0.11	0.07	0.11	0.1	0.08	0.12				Goodness of Fit
19.4	0.1	0.12	0.15	0.19	0.11	0.09	0.1	0.12	0.09	0.12				Degrees of Freedom	387	387
20.69	0.1	0.12	0.15	0.2	0.11	0.07	0.1	0.12	0.09	0.1				R squared	0.7213	0.7248
21.99	0.11	0.14	0.17	0.2	0.12	0.07	0.13	0.13	0.1	0.11				Sum of Squares	0.7205	0.3284
23.28	0.11	0.13	0.16	0.21	0.13	0.07	0.13	0.12	0.1	0.1				Sy.x	0.04315	0.02913
24.58	0.11	0.13	0.17	0.22	0.13	0.07	0.14	0.13	0.11	0.13				Constraints
25.87	0.11	0.13	0.18	0.23	0.14	0.07	0.15	0.13	0.11	0.13				X0	X0 = 0	X0 = 0
27.16	0.12	0.15	0.18	0.23	0.13	0.08	0.14	0.14	0.12	0.13				K	K > 0	K > 0
28.46	0.12	0.14	0.17	0.23	0.15	0.08	0.13	0.14	0.12	0.13
29.75	0.12	0.15	0.19	0.23	0.15	0.1	0.14	0.16	0.12	0.13				Number of points
31.04	0.13	0.14	0.19	0.24	0.14	0.08	0.14	0.16	0.13	0.13				# of X values	390	390
32.34	0.14	0.14	0.2	0.25	0.15	0.09	0.14	0.16	0.12	0.14				# Y values analyzed	390	390
33.63	0.14	0.16	0.2	0.25	0.16	0.09	0.15	0.15	0.13	0.14
34.92	0.14	0.16	0.2	0.25	0.16	0.09	0.14	0.16	0.13	0.14
36.22	0.14	0.16	0.21	0.26	0.16	0.1	0.14	0.17	0.13	0.14
37.51	0.14	0.19	0.21	0.26	0.17	0.08	0.16	0.17	0.14	0.14
38.81	0.15	0.16	0.2	0.26	0.16	0.09	0.14	0.16	0.13	0.14
40.1	0.15	0.14	0.21	0.27	0.16	0.1	0.17	0.17	0.13	0.15
41.39	0.14	0.19	0.23	0.27	0.18	0.1	0.16	0.17	0.14	0.15
42.69	0.15	0.17	0.21	0.27	0.17	0.08	0.16	0.17	0.14	0.17
43.98	0.16	0.17	0.22	0.28	0.18	0.08	0.17	0.18	0.14	0.16
45.27	0.14	0.19	0.24	0.28	0.18	0.1	0.17	0.19	0.14	0.18
46.57	0.16	0.18	0.22	0.28	0.17	0.11	0.18	0.18	0.13	0.17
47.86	0.15	0.18	0.24	0.29	0.18	0.11	0.16	0.19	0.14	0.16
49.16	0.15	0.21	0.23	0.28	0.2	0.11	0.17	0.19	0.14	0.16
50.45	0.15	0.19	0.22	0.3	0.2	0.11	0.18	0.2	0.15	0.18
51.74	0.18	0.2	0.24	0.3	0.2	0.1	0.17	0.19	0.15	0.18
53.04	0.18	0.19	0.23	0.3	0.19	0.12	0.18	0.19	0.14	0.16
54.33	0.17	0.21	0.23	0.3	0.19	0.09	0.17	0.2	0.15	0.18
55.62	0.17	0.19	0.25	0.3	0.2	0.12	0.18	0.21	0.16	0.17
56.92	0.16	0.21	0.24	0.3	0.2	0.08	0.17	0.22	0.16	0.18
58.21	0.18	0.22	0.25	0.31	0.2	0.12	0.19	0.2	0.16	0.18
59.5	0.16	0.2	0.24	0.31	0.2	0.11	0.2	0.2	0.16	0.17
60.8	0.17	0.18	0.23	0.31	0.21	0.11	0.19	0.2	0.16	0.18
62.09	0.19	0.21	0.23	0.32	0.21	0.1	0.18	0.2	0.16	0.17
63.39	0.18	0.22	0.25	0.33	0.21	0.11	0.18	0.19	0.16	0.2
64.68	0.19	0.22	0.24	0.32	0.21	0.1	0.19	0.2	0.16	0.17
65.97	0.19	0.25	0.26	0.32	0.21	0.13	0.2	0.2	0.15	0.18
67.27	0.2	0.22	0.24	0.33	0.21	0.11	0.19	0.21	0.15	0.19
68.56	0.2	0.23	0.25	0.33	0.22	0.12	0.19	0.21	0.16	0.18
69.85	0.19	0.24	0.24	0.32	0.21	0.1	0.2	0.2	0.16	0.18
71.15	0.21	0.23	0.26	0.34	0.22	0.12	0.18	0.2	0.16	0.18
72.44	0.2	0.23	0.27	0.33	0.22	0.11	0.2	0.21	0.15	0.19
73.73	0.19	0.22	0.25	0.34	0.23	0.12	0.2	0.2	0.16	0.19
75.03	0.22	0.25	0.26	0.34	0.22	0.12	0.2	0.21	0.16	0.19
76.32	0.19	0.23	0.27	0.34	0.23	0.12	0.21	0.2	0.16	0.19
77.62	0.22	0.23	0.27	0.34	0.23	0.11	0.21	0.22	0.16	0.18
78.91	0.2	0.23	0.27	0.34	0.22	0.11	0.19	0.22	0.16	0.19
80.2	0.21	0.23	0.27	0.35	0.23	0.11	0.18	0.22	0.16	0.18
81.5	0.2	0.23	0.26	0.34	0.23	0.12	0.21	0.22	0.17	0.18
82.79	0.2	0.25	0.26	0.34	0.22	0.12	0.22	0.23	0.16	0.19
84.08	0.22	0.24	0.28	0.34	0.23	0.13	0.2	0.21	0.16	0.19
85.38	0.2	0.23	0.27	0.35	0.24	0.12	0.21	0.21	0.17	0.19
86.67	0.2	0.25	0.28	0.35	0.23	0.12	0.21	0.23	0.17	0.18
87.96	0.19	0.24	0.27	0.35	0.24	0.12	0.2	0.22	0.17	0.19
89.26	0.18	0.27	0.29	0.36	0.25	0.12	0.21	0.22	0.17	0.19
90.55	0.2	0.26	0.29	0.36	0.23	0.13	0.21	0.23	0.17	0.19
91.85	0.22	0.26	0.29	0.36	0.24	0.13	0.2	0.22	0.17	0.19
93.14	0.22	0.26	0.27	0.36	0.24	0.12	0.21	0.22	0.18	0.2
94.43	0.21	0.25	0.28	0.36	0.24	0.12	0.2	0.23	0.17	0.18
95.73	0.21	0.28	0.29	0.36	0.25	0.13	0.2	0.22	0.18	0.2
97.02	0.2	0.25	0.28	0.36	0.24	0.14	0.22	0.22	0.18	0.21
98.31	0.21	0.24	0.28	0.37	0.24	0.11	0.22	0.23	0.18	0.2
99.61	0.22	0.24	0.28	0.37	0.24	0.13	0.22	0.23	0.18	0.19
